# Supplementary material for: Social Reward Questionnaire—Adolescent Version and its association with callous–unemotional traits
Source: R Soc Open Sci. 2017 Apr 19;4(4):160991. doi: 10.1098/rsos.160991 (PMC5414254; doi:10.1098/rsos.160991)
Supplement: Adolescent SRQ dataset [file rsos160991supp2.zip]

Archive with 1 entries (1 files):
- rsos160991supp2.sav
